# Supplementary material for: Trophic Nutrition in ICU Patients Undergoing High-Flow Oxygen Therapy and/or Noninvasive Mechanical Ventilation: The Nutri-Trophic Study
Source: Nutrients. 2024 Apr 30;16(9):1366. doi: 10.3390/nu16091366 (PMC11085204; doi:10.3390/nu16091366)
Supplement: Supplementary file 1 [file nutrients-16-01366-s001.zip]

Archive with 1 entries (1 files):
- nutrients-2966501-supplementary.pdf
